# Supplementary material for: MIS-C: A COVID-19-as sociated condition between hypoimmunity and hyperimmunity
Source: Front Immunol. 2022 Oct 3;13:985433. doi: 10.3389/fimmu.2022.985433 (PMC9574022; doi:10.3389/fimmu.2022.985433)
Supplement: Supplementary file 1 [file Table_1.xlsx]

## Sheet: Foglio1
Supplemental Table 1: A) Surface markers of lymphocyte populations; B) Fluorochrome for the analysis of lymphocyte surface markers
A)
Lymphocyte population	Surface markers
T	CD3+
CD4+	CD3+CD4+
CD8+	CD3+CD8+
Activated T	CD3+DR+
CD4+ T regulatory	CD3+CD127-CD4+CD25+
Th17	CD3+CD4+CD196+CD183-
Th1	CD3+CD4+CD196-CD183+
Activated Th17	CD3+CD196+CD183-DR+CD38+
Activated Th1	CD3+CD196-CD183+DR+CD38+
B	CD19+
NK	CD56+
B)
MoAb	Fluorochrome	Producer
CD3	PACIFIC BLUE	Beckman Coulter
CD4	PeCy5,5	Beckman Coulter
CD8	APC-Alexafluor750	Beckman Coulter
CD19	APC-Alexafluor750	Beckman Coulter
CD25	PC-7	Invitrogen
CD38	APC	Becton Dickinson
CD56	PC-7	Beckman Coulter
CD127	FITC	Becton Dickinson
CD183	PE	Becton Dickinson
CD196	PC-7	Becton Dickinson
DR (HLA-DR)	HV-500	Becton Dickinson
