# Supplementary material for: MIS-C: A COVID-19-as sociated condition between hypoimmunity and hyperimmunity
Source: Front Immunol. 2022 Oct 3;13:985433. doi: 10.3389/fimmu.2022.985433 (PMC9574022; doi:10.3389/fimmu.2022.985433)
Supplement: Supplementary file 2 [file Table_2.xlsx]

## Sheet: tab suppl
Supplemental Table 2: Genes analyzed in patients with MIS-C
Gene Name	Gene/Locus MIM number	Phenotype MIM number	Disease predisposition
			Autoimmunity	Severe Combined Immunodeficiency, Combined Immunodeficiency / Common Variable Immunodeficiency	Chronic Granulomatous Disease (CGD) / Neutropenias / Mendelian Susceptibility to Mycobacteriosis / Viral Infections / Chronic Mucocutaneous Candidiasis	Immunodeficiencies with Immunodisregulation / Complement Defects / Hyper IgE Syndromes
ACP5	171640	607944	X			X
ACTB	102630	607371; 243310			X
ADA	608958	102700	X	X
ADA2	607575	182410; 615688	X
ADAM17	603639	614328	X			X
ADAR	146920	615010; 127400	X			X
ADGRE2	606100	125630	X
AICDA	605257	605258	X	X
AIRE	607358	240300	X			X
AK2	103020	267500		X
ALPI	171740	-	X			X
AP1S3	615781	616106	X			X
AP3B1	603401	608233	X
AP3D1	607246	617050				X
DCLRE1B	609683	-	X	X	X
ARHGEF1	601855	618459		X
ARPC1B	604223	617718	X	X
ATM	607585	208900		X
ATP6AP1	300197	300972		X
B2M	109700	241600		X
BACH2	605394	618394				X
BCL10	603517	616098		X
BCL11B	606558	617237; 618092		X
RECQL3	604610	210900		X
BLNK	604515	613502		X
BLOC1S6	604310	614171	X
BTK	300300	300755	X	X
C1QA	120550	613652				X
C1QB	120570	613652				X
C1QC	120575	613652				X
C1R	608974	613783				X
C1S	120580	613783				X
C2	613927	217000				X
C3	120700	613779				X
C4A	120810	614380				X
C4B	120820	614379				X
C5	120900	609536				X
C6	217050	612446				X
C7	217070	610102				X
C8A	120950	613790				X
C8B	120960	613789				X
C8G	120930	613789				X
C9	120940	613825				X
CARD11	607210	616452; 615206; 617638		X		X
CARD14	607211	602723	X
CARD9	607212	212050			X
CASP10	601762	603909	X
CASP8	601763	607271	X
CCBE1	612753	235510		X
CD19	107265	613493		X
CD247	186780	610163	X
CD27	186711	615122	X			X
CD3D	186790	615617		X
CD3E	186830	615615		X
CD3G	186740	615607	X	X
CD40	109535	606843		X
CD40LG	300386	308230	X	X
CD46	120920	612922				X
CD55	125240	226300				X
CD59	107271	612300				X
CD70	602840	618261				X
CD79A	112205	613501	X
CD79B	147245	612692	X
CD81	186845	613496		X
CD8A	186910	608957		X
CDC42	116952	616737	X
CDCA7	609937	616910		X
CEBPE	600749	245480				X
CECR1	607575	182410; 615688	X			X
CFB	138470	615561				X
CFD	134350	613912				X
CFH	134370	609814				X
CFHR1-5	134371	235400				X
CFI	217030	610984				X
CFP	300383	312060				X
CFTR	602421	219700			X
CHD7	608892	214800		X
CIB1	602293	618267			X
CIITA	600005	209920	X	X
CLPB	616254	616271			X
COPA	601924	616414	X			X
CORO1A	605000	615401		X
CR2	120650	614699	X	X
CSF2RA	306250	300770			X
CSF2RB	138981	614370			X
CSF3R	138971	617014			X
CTC1	613129	612199			X
CTLA4	123890	616100	X	X		X
CTPS1	123860	615897				X
CTSC	602365	245010; 245000; 170650				X
CXCR4	162643	193670				X
CYBA	608508	233690	X		X
CYBB	300481	306400; 300645	X		X
CYBC1	618334	618935			X
DBR1	607024	619441			X
DCLRE1B	609683	603554			X
DCLRE1C	605988	602450	X	X
DDX58	609631	616298	X
DEF6	610094	619573				X
DKC1	300126	305000	X		X
DNAJC21	617048	617052			X
DNASE1	125505	152700	X
DNASE1L3	602244	614420	X			X
DNASE2	126350	242860	X			X
DNMT3B	602900	242860		X
DOCK2	603122	616433		X
DOCK8	611432	243700	X	X		X
EFL1	617538	617941			X
ELANE	130130	202700	X		X
EPG5	615068	242840		X
ERBIN	606944	-				X
ERCC6L2	615667	615715		X
EXTL3	605744	617425		X
FAAP24	610884	-				X
FADD	602457	613759	X			X
FAS	134637	601859	X			X
FASLG	134638	601859	X			X
FAT4	612411	616006		X
FCGR3A	146740	615707			X
FCHO1	613437	619164		X
FCN3	604973	613860				X
FERMT1	607900	173650				X
FERMT3	607901	612840			X
FOXN1	600838	601705; 618806		X
FOXP3	300292	304790	X			X
FPR1	136537	-			X
G6PC3	611045	612541	X		X
G6PD	305900	300908			X
GATA2	137295	614172			X
GCS1	211910	-			X
GFI1	600871	613107			X
GINS1	610608	617827		X
HAVCR2	606652	618398		X
HAX1	605998	610738			X
HELLS	603946	616911			X
HYOU1	601746	233600			X
ICOS	604558	607594	X	X
ICOSLG	605717	-		X
IFIH1	606951	615846; 182250	X			X
IFNAR1	107450	616669			X
IFNAR2	602376	616669			X
IFNGR1	107470	209950; 615978			X
IFNGR2	147569	614889			X
IGHM	147020	601495		X
IGKC	147200	614102		X
IGLL1	146770	613500		X
IKBKB	603258	618204; 615592		X	X
IKBKG	300248	300291; 300636; 308300		X	X
IKZF1	603023	616873		X
IL10	124092	609423; 180300	X			X
IL10RA	146933	613148	X			X
IL10RB	123889	612567	X			X
IL12B	161561	614890			X
IL12RB1	601604	614891			X
IL12RB2	601642	-			X
IL17F	606496	613956			X
IL17RA	605461	613953			X
IL17RC	610925	616445			X
IL1RN	147679	612852	X			X
IL21	605384	615767	X	X
IL21R	605383	615207; 147050	X	X
IL23R	607562	605606			X
IL2RA	147730	606367	X			X
IL2RB	146710	618495				X
IL2RG	308380	312863; 300400	X	X
IL36RN	605507	614204	X			X
IL6R	147880	618944				X
IL6ST	600694	618523				X
IL7R	146661	608971		X
INO80	610169	-		X
IRAK1	300283	607676			X
IRAK4	606883	607676			X
IRF2BP2	615332	617765		X
IRF3	603734	616532			X
IRF7	605047	616345			X
IRF8	601565	614893; 226990			X
IRF9	147574	618648			X
ISG15	147571	616126	X		X
ITCH	606409	613385	X			X
ITGB2	600065	116920	X		X
ITK	186973	613011	X			X
ITPKB	147522	-		X
JAGN1	616012	616022			X
JAK1	147795	618999	X		X	X
JAK3	600173	600802		X
KDM6A	300128	300867		X
KMT2A	15955	-		X
KMT2D	602113	147920		X
LACC1	613409	618795	X
LAMTOR2	610389	610798			X
LAT	602354	617514		X
LCK	153390	615758		X
LIG1	126391	-		X
LIG4	601837	606593	X	X
LPIN2	605519	609628	X			X
LRBA	606453	614700	X	X		X
LYST	606897	214500	X			X
MAGT1	300715	300853	X			X
MALT1	604860	615468		X
MAP3K14	604655	-		X
MASP2	605102	613791				X
MCM4	602638	609981		X
MEFV	608107	134610; 249100; 608068	X			X
MKL1	606078	618847			X
MLL2	606834	617284			X
MOGS	601336	606056		X
MS4A1	112210	613495		X
MSH6	600678	619097		X
MSN	309845	300988		X
MTHFD1	172460	617780			X
MVK	251170	260920; 610377; 175900				X
MYD88	602170	612260			X
MYSM1	612176	618116		X
NBN	602667	251260			X
NBS1	602667	251260		X
NCF1	608512	233700			X
NCF2	608515	233710	X		X
NCF4	601488	613960	X		X
NCSTN	605254	142690	X
NFAT5	604708	-	X			X
NFE2L2	600492	617744		X
NFKB1	164011	616576	X	X
NFKB2	164012	615577	X	X
NFKBIA	164008	612132	X
NHEJ1	611290	611291		X
NHP2	606470	613987			X
NLRC4	606831	616115; 616050	X			X
NLRP1	606636	617388	X			X
NLRP12	609648	611762	X			X
NLRP3	606416	120100	X			X
NOD2	605956	186580	X			X
NOP10	606471	224230			X
NSMCE3	608243	617241		X
OAS1	164350	-				X
ORAI1	610277	612782	X	X
OTULIN	615712	617099	X			X
PARN	604212	616353; 616371			X
PDGFRB	173410	131440	X
PEPD	613230	170100				X
PGM3	172100	615816				X
PHOX	608512	233700		X
PIK3CD	602839	615513; 619281	X	X
PIK3R1	171833	616005	X	X
PLCG2	600220	614878; 614468	X			X
PMS2	600259	619101		X
PNP	164050	613179	X	X
POLA1	312040	301220	X			X
POLD1	174761	615381		X
POLD2	600815	-		X
POLE	174762	615139; 618336		X
POLE2	602670	-		X
POLR3A	614258	607694; 264090			X
POLR3C	617454	-			X
POLR3F	617455	-			X
POMP	613386	601952; 618048	X
PRF1	170280	603553	X			X
PRKCD	176977	615559	X	X		X
PRKDC	600899	615966		X
PSEN1	104311	613737	X
PSENEN	607632	613736	X
PSMA3	176843	-	X
PSMB10	176847	619175	X
PSMB4	602177	617591	X
PSMB8	177046	256040	X			X
PSMB9	177045	617591	X
PSMG2	609702	619183	X			X
PSTPIP1	606347	604416	X			X
PTEN	601728	158350		X
PTPRC	151460	608971		X
RAB27A	603868	607624	X			X
RAC2	602049	618987; 608203; 618986	X	X	X
RAG1	179615	609889; 233650; 603554; 601457	X	X
RAG2	179616	233650; 603554; 601457	X	X
RASGRP1	603962	618534				X
RBCK1	610924	615895	X			X
RECQL3	604610	210900				X
REL	164910	619652		X		X
RELA	164014	618287		X
RELB	604758	617585		X
RFX5	601863	209920	X	X
RFXANK	603200	209920	X	X
RFXAP	601861	209920	X	X
RHOH	602037	618307		X
RIPK1	603453	618852; 618108				X
RLTPR	610859	618131				X
RMRP	157660	607095	X	X
RNASEH2A	606034	610333	X			X
RNASEH2B	610326	610181	X			X
RNASEH2C	610330	610329	X			X
RNF168	612688	611943		X
RNF31	612487	-	X	X
RNU4ATAC	601428	226960; 616651		X
RORC	602943	616622			X
RTEL1	608833	615190	X		X
SAMD9	610456	617053			X
SAMD9L	611170	159550			X
SAMHD1	606754	612952	X			X
SBDS	607444	260400; 609135			X
SEC61A1	609213	617056		X
SEMA3E	608166	214800		X
SERPING1	606860	120790				X
SH2D1A	300490	308240	X			X
SH3BP2	602104	118400	X			X
SH3KBP1	300374	300310	X
SHARPIN	611885	-	X
SKIV2L	600478	614602			X
SLC29A3	612373	602782	X			X
SLC35C1	605881	266265			X
SLC37A4	602671	619525	X
SLC39A7	601416	619693		X
SLC46A1	611672	229050			X
SLC7A7	603593	222700	X			X
SMARCAL1	606622	242900		X
SMARCD2	601736	617475			X
SP110	604457	235550; 607948		X
SPINK5	605010	256500				X
SPPL2A	608238	619549			X
SRP54	604857	618752			X
STAT1	600555	614892; 613796; 614162	X	X	X
STAT2	600556	616636; 618886	X		X
STAT3	102582	615952; 147060	X			X
STAT5B	604260	245590; 618985; 102578	X	X
STIM1	605921	612783; 160565; 185070	X	X
STK4	604965	614868		X		X
STN1	613128	617341			X
STX11	605014	603552	X			X
STXBP2	601717	613101	X			X
TACI	604907	240500	X
TAP1	170260	604571		X
TAP2	170261	604571		X
TAPBP	601962	604571		X
TAZ	300394	302060			X
TBK1	604834	616439; 617900			X
TBX1	602054	217095; 188400; 187500; 192430	X	X
TCF3	147141	616941		X
TCN2	613441	275350			X
TERC	602322	127550; 614743			X
TERT	187270	613989; 614742			X
TFRC	190010	616740		X
TGFB1	190180	131300; 618213; 219700				X
TGFBR1	190181	609192; 132800				X
TGFBR2	190182	614331; 133239; 610168				X
THBD	188040	614486; 612926				X
TICAM1	607601	614850			X
TINF2	604319	613990; 268130			X
TIRAP	606252	614382; 611162; 607948			X
TLR3	603029	609423; 613002			X
TMC6	605828	226400			X
TMC8	605829	618231			X
TMEM173	612374	615934	X			X
TNFAIP3	191163	616744	X			X
TNFRSF13B	604907	240500; 609529	X	X
TNFRSF13C	606269	613494	X	X
TNFRSF1A	191190	142680; 614810	X			X
TNFRSF4	600315	615593		X
TNFRSF5	109535	606843				X
TNFRSF6	134637	601859		X
TNFRSF9	602250	-				X
TNFSF12	602695	-	X	X
TOP2B	126431	609296		X
TPP1	607998	204500; 609270			X
TPP2	190470	619220	X			X
TRAC	186880	615387		X
TRAF3	601896	614849			X
TRAF3IP2	607043	615527			X
TREX1	606609	225750	X			X
TRIM22	606559	-				X
TRNT1	612907	616084	X	X
TTC37	614589	222470		X
TTC7A	609332	243150	X	X
TYK2	176941	611521			X
UNC13D	608897	608898	X			X
UNC93B1	608204	61055			X
UNG	191525	608106	X	X
USB1	613276	604173			X
USP18	607057	617397				X
VPS13B	607817	216550			X
VPS45	610035	615285			X
WAS	300392	300299; 313900; 301000	X	X	X
WDR1	604734	150550	X		X
WIPF1	602357	614493		X
WRAP53	612661	613988			X
XIAP	300079	300635	X			X
ZAP70	176947	617006; 269840	X	X		X
ZBTB24	614064	614069		X
ZNF341	618269	618282				X
