# Supplementary material for: MIS-C: A COVID-19-as sociated condition between hypoimmunity and hyperimmunity
Source: Front Immunol. 2022 Oct 3;13:985433. doi: 10.3389/fimmu.2022.985433 (PMC9574022; doi:10.3389/fimmu.2022.985433)
Supplement: Supplementary file 3 [file Table_3.xlsx]

## Sheet: Risultati
Supplemental Table 3: Gene variants found in patients with MIS-C. NR: not reported; D: Damaging; PD: probably damaging; B: benign; Del: deleterious; N: neutral; DC: disease causing; P: polymorphism; T: tolerated.
N	Sex, age (yrs)		Gene	Gene MIM #	Mutation	RS	Frequency		Our population (n = 380)	In silico Predictions				Protein function	Disease	Ref.
					HGVS nomenclature		GnomAD exome	ExAC	mutated cases (n)	PyPhen	SIFT	Mutation Taster	CADD score*
1	M, 14	1	LIG4	601837	c.1271_1275del; p.(Lys424fs) (Het)	772226399	0.000156	0.000148		D	D	DC	33	Non-homologous DNA end joining for DNA breaks repair	LG4 deficiency: rare, autosomal recessive. Bone hypoplasia, cytopenia, CD4-CD8 altered activity. LES	1
		2	C2	613927	c.841_868del; p.(Val281fs) (Het)	1252372987	0.004599	0.005107		D	D	DC	25.7	Complement cascade	C2 deficiency: rare, autosomal recessive. Severe immonodeficiency. Frequent autoimmunity (LES)	2, 3
		3	KMT2D	602113	c.13885A>C; p.(Thr4629Pro) (Het)	NR			2	PD	D	DC	28	Histone methyltransferase that modulates the expression of genes regulating embryogenesis	Kabuki syndrome, rare, autosomal dominant. Abnormalities of nervous system and facial skeletal development and endocrine related disorders. Autoimmunity in more than a half of patients.	4
		4	ATM	607585	c.5262G>T; p.(Lys1754Asn) (Het)	48900588	0.000012	0.000025		PD	D	DC	24	Activates p53 and other molecules involved in the DNA repair	Ataxia telangiectasia: rare, autosomal recessive. Cerebellar ataxia, teleangiectasis, severe immunodeficiency. Autoimmunity (thrombocytopenia and anemia).	5
2	F, 1	5	NCF1	708512	c.247G>A; p(Gly83Arg) (Het)	139225348	0.00879	0.009	5	PD	T	DC	23.4	Neutrophil cytosolic factor 1 involved in the induction of ROS	Chronic granulomatous disease, autosomal recessive or dominant. LES and other autoimmune diseases	6
3	M, 5	6	PRF1	170280	c.272C>T, p.(Ala91Val) (Het)	35947132	0.029318	0.031059	20	PD	D	DC	23.6	Perforin is involved in regulating NK cytotoxic lymphocyte degranulation	Hemophagocytic lymphohistiocytosis (HLH)	7
		7	PIK3R1	171833	c.716C>T, p.(Thr239Met) (Het)	141981005	0.000107	0.000124		PD	D	DC	26	Regulatory subunit of PI3K kinase that acts as second messanger in growth signaling pathways. Involved in lymphocyte development and activation	The altered p85a protein causes the activated PI3K syndrome (APDS) in which the altered Treg lymphocyte function causes autoinflammatory and autoimmune alterations	8
4	M, 5	8	DNAJC21	617048	c.1503delA, p.(Lys501fs) (Hom)	756768331	0.000258	0.000306		D	D	DC	32	Involved in the 60S ribosomal subunit maturation	Biallelic mutations cause either inherited bone marrow failure and Shwachman-Diamond syndrome, both associated to cytopenia, recurrent infections and variable muscle-skeletal and neurologic alterations	9
		9	ADAR	146920	c.547G>A, p.(Gly183Ser) (Het)	779939725	0.000021	0		PD	D	DC	23.4	RNA adenosine deaminase activity	Aicardi-Goutiers autoinflammatory syndrome	10
		10	DOCK8	611432	c.3031C>T p.(Arg1011Cys) (Het)	535305490	0.000171	0.000115		PD	D	DC	29.9	Dedicator of cytokinesis 8 protein	DOCK8 deficiency: autosomal recessive combined immunodeficiency, but symptomatic subjects heterozygous were found. About 20% of patients experience vasculitis or autoimmune disorders; a larger number of patients display humoral biomarkers of autoimmunity	11
5	F, 2	4	ATM	607585	c.1595G>A, p.(Cys532Tyr) (Het)	35963548	0.000264	0.000207		PD	D	DC	28.3
6	F, 4	11	NLRP1	606636	c.2528+1G>C (Het)	201533070	0.000032	0.000017		D	D	DC	34	NOD-like receptor protein 1 is one of the inflammosome forming pattern recognition receptors	HLH	7
7	F, 2	12	CFH	134370	c.1696G>A p.(Glu566Lys) (Het)	NR				PD	D	DC	32	Complement factor H, modulator of complement activity	Atypical hemolytic uremic syndrome, that appears with autoimmune thrombocytopenia and anemia, acute kidney failure due to kidney vessel thrombosis and other autoimmune alterations	12
8	F, 12	13	MALT1	604860	c.1070C>T, p.(Pro357Leu) (Het)	NR				PD	D	DC	29.4	Caspase like protease (paracaspase 1), mediates NFkB signaling in T cells and displays a selective proteolytic activity	MALT1 combined immunodeficiency, rare. Growth retardation, recurrent pulmonary infections and bronchiectasis, gastrointestinal chronic inflammation, dermatitis and cutaneous infections. Autoimmune disorders.	13
		10	DOCK8	611432	c.689G>A, p.(Arg230Gln) (Het)	771753565	0.000048	0.000041		PD	D	DC	28.4
9	M, 14	14	TNFRSF13B	604907	c.260T>A, p.(Ile87Asn) (Het)	72553877	0.000457	0.000461	4	PD	D	DC	24	Tumor necrosis factor receptor superfamily member expressed in B-cell	One of the disease genes of common variable immunodeficiency and IgA selective deficiency. Such diseases appear with different degree of immunodeficiency and autoimmune cytopenia. Described in a child with fatal COVID	14
11	M, 15	15	SLC37A4	602671	c.882dup, p.(Asn295fs) (Het)	NR				D	D	DC	23.5	Glucose-6-phosphate traslocase	Glycogen storage disease type 1b, rare autosomal recessive disorder associated to myeloid alterations and bacterial infections. Autoimmunity
		16	UNG	191525	c.871C>A, p.(Leu291Met) (Het)	NR				PD	D	DC	28.7	Uracyl-DNA glycosidase, involved in DNA repair	Immunodeficiency with hyper IgM type 5, that appears with pulmonary infections, gastrointestinal complications, autoimmune cytopenia, hematologic abnormalities and malignancies	15
		17	IKBKG	300248	c.1255G>C, (p.Glu419Gln) (Het)	NR				B	D	DC	35	Gamma subunit of the IkB kinase complex that activates NFkB	Autoinflammatory diseases	16
12	M, 10	18	MCM4	602638	c.2461C>T, p.(Gln821*) (Het)	NR				PD	Del	DC	38	DNA replication licensing factor MCM4	The partial deficiency of MCM4 causes NK deficiency (Irish traveler syndrome) with growth retardation, adrenal insufficiency and enhanced susceptibility to viral infections. Adrenal autoimmunity	17
		19	CLPB	616254	c.1882C>T, p.(Arg628Cys) (Het)	150343959	0.001073	0.001096		PD	Del	DC	32	Molecular chaperone involved in refolding, disaggregating and degrading proteins damaged by stress	Neutropenia and mitochondrial dysfunctions
		20	SEMA3E	608166	c.1322T>C, p.(Val441Ala) (Het)	765714534	0.000008	0.000008		PD	Del	DC	27	Semaphorin is an axon-guiding molecule which modulates immune response, inflammation and apoptosis	One of the disease genes of Charge syndrome, autosomal recessive or dominant, a rare and complex syndrome associated to severe immunodeficiency and thymic aplasia	18
13	M, 8	21	IFIH1	606951	c.1641+1G>C (Het)	35337543	0.007282	0.006	5	D	D	DC	33	Helicase that senses long cytoplasmic double-stranded RNA (dsRNA) and induces the production of type I IFN and other pro-inflammatory cytokines	Aicardi-Goutiers autoinflammatory syndrome	10
		22	C6	217050	c.2381+2T>C (Het)	76202909	0.002193	0.002308		D	D	DC	32	Complement factor	The most frequent disease of the terminal complement pathway; enhanced risk of Neisseria and other bacterial infections	19
		23	NOD2	605956	c.2753C>A, p.(Ala918Asp) (Het)	104895452	0.000577	0.000395		PD	Del	DC	28.1	Nucleotide-binding oligomerization domain 2 protein, intracellular receptor involved in sensing bacterial and viral products, that activates inflammation through NFkB and IFN pathways. If mutated, the trigger (virus, cancer) directly hyperactivates the inflammosome	Autoinflammatory and autoimmune diseases	20
		23			c.3019dupC p.(Leu1007fs) (Het)	2066847	0.000004	0.013057	5	PD	Del	DC	34
14	M, 1	4	ATM	607585	c.1229T>C, p.(Val410Ala) (Het)	56128736	0.002222	0.002166		B	D	DC	23.1
16	M, 6	24	FCN3	604973	c.349del, p.(Leu117fs) (Het)	532781899	0.016131	0.016605	9	D	Del	DC	24.1	Complement activator (lectinic pathway)	Immunodeficiency with ficolin 3 deficiency; autoimmunity	21, 22
		23	NOD2	605956	c.415C>T, p.(Pro139Ser) (Het)	749841667	0.000012	0.000008		D	Del	DC	25.5
17	F, 9	25	MEFV	608107	c.2084A>G, p.(Lys695Arg) (Het)	104895094	0.005245	0.005502	3	PD	D	P	14.41	Pyrin innate immunity regulator, modulates the release of cytokins and cell apoptosis. If mutated there is an abnormal activation of pyrin inflammosome	Familial mediterranean fever, autosomal recessive characterized by fever, inflammation and recurrent episodes of fever	7
		25			c.1223G>A, p.(Arg408Gln) (Het)	11466024	0.013	0.012952	6	B	N	P	5.28
		25			c.1105C>T, p.Pro369Ser (Het)	11466023	0.015	0.014	6	PD	D	P	13.39
18	M, 9	6	PRF1	170280	c.272C>T, p.(Ala91Val) (Het)	35947132	0.029318	0.031059	20	PD	D	DC	23.6
		26	DNASE1	125505	c.619C>T, p.(Arg207Cys) (Het)	148373909	0.001526	0.001	2	PD	Del	DC	30	Deoxyribonuclease I	Autosomal LES	23
19	M,5	27	LRBA	606453	c.946C>T, p.(Leu316Phe) (Het)	NR				D	T	DC	27.2	LPS responsive beige-like anchor protein	Combined immunodeficiency, autosomal recessive. Increased susceptibility to respiratory infections; autoimmune and autoinflammatory diseases	16
22	F,9	6	PRF1	170280	c.272C>T, p.(Ala91Val) (Het)	35947132	0.029318	0.031059	20	PD	D	DC	23.6
		28	TFRC	190010	c.2036T>C, p.(Met679Thr) (Het)	NR				PD	D	DC	26.2	Transferrin receptor	Combined immunodeficiency, rare, autosomal recessive. Increased susceptibility to respiratory infections;neutropenia; HLH-like syndrome	24
23	M,5	6	PRF1	170280	c.272C>T, p.(Ala91Val) (Het)	35947132	0.029318	0.031059	20	PD	D	DC	23.6
		15	SLC37A4	602671	c.899G>A, p.(Arg300His) (Het)	NR				PD	D	DC	32
		10	DOCK8	611432	c.1000T>C, p.(Phe334Leu) (Het)	NR				PD	D	DC	24.6
		29	C8A	120950	c.1339G>A, p.Gly447Arg (Het)	149764808	0.000014	NR		PD	D	DC	28.8	Complement factor 8 alpha chain	Immunodeficiency, enhanced susceptibility to meningococcal infections
24	M, 9	18	MCM4	602638	c.848T>C, p.(Ile283Thr) (Het)	149232439	0.000709	0.000770		PD	D	DC	27.4
25	F, 10	30	PSTPIP1	606347	c.421_424delGACG, p.(Asp141Argfs*74) (Het)	NR				D	D	DC	25	Proline-serine-threonine phosphatase interacting protein 1	Autoinflammatory diseases	7
		31	TTC7A	609332	c.1687C>G, p.(Pro563Ala) (Het)	779390493	0.000004	0.000008		PD	D	DC	26.6	Tetratricopeptide repeat domain 7A	Inflammatory bowel disease	25
26	F,14	32	CFI	217030	c.605_607delGAA, p.(Arg202del)	NR				B	D	DC	25	Complement factor I	Atypical uremic hemolytic syndrome; autoimmunity
		33	PRKDC	600899	c.3729_3730insG p.(Leu1244fs ) (Hom)	370106149	0.000029	0.000034		D	D	DC	25.4	Catalytic subunit protein kinase C delta involved in the ds DNArepair and IFN-gamma production	Autoimmune Lymphoproliferative Syndrome, autosomal recessive or dominant in which the increase of autoreactive CD4 and CD8 T cells causes cytopenias, splenomegaly, lymphadenopathy and autoimmune disorders	26
27	F,14	24	FCN3	604973	c.349del, p.(Leu117fs) (Het)	532781899	0.016131	0.016605		D	Del	DC	24.1
		6	PRF1	170280	c.272C>T, p.(Ala91Val) (Het)	35947132	0.029318	0.031059	20	PD	D	DC	23.6
29	M,6	5	NCF1	608512	c.20G>A, p.(Arg7His) (Het)	NR				D	D	DC	26.7
30	M,7	34	PEPD	613230	c.1003C>T, p.(Arg335Cys) (Het)	543374825	0.000050	0.00005		D	D	DC	31	Peptidase D, regulator of p53	Prolidase deficiency, rare, autosomal recessive. recurrent infections, intractable skin ulceration, autoimmunity, and splenomegaly	27
10	M, 1
15	F, 7
20	M,8
21	F,6
28	M,11
References
1	De Azevêdo Silva J, Pancotto JA, Donadi EA, Crovella S, Sandrin-Garcia P. LIG4 and RAD52 DNA repair genes polymorphisms and systemic lupus erythematosus. Mol Biol Rep (2014) 41(4):2249-56. doi: 10.1007/s11033-014-3076-y.
2	Carroll MC. A protective role for innate immunity in systemic lupus erythematosus. Nat Rev Immunol (2004) 4(10):825-31. doi: 10.1038/nri1456.
3	Lintner KE, Wu YL, Yang Y, Spencer CH, Hauptmann G, Hebert LA, et al. Early components of the complement classical activation pathway in human systemic autoimmune diseases. Front Immunol (2016) 7:36. doi: 10.3389/fimmu.2016.00036.
4	Boniel S, Szymańska K, Śmigiel R, Szczałuba K. Kabuki Syndrome-Clinical Review with Molecular Aspects. Genes (Basel) (2021) 12(4):468. doi: 10.3390/genes12040468.
5	Azizi G, Tavakol M, Yazdani R, Delavari S, Moeini Shad T, Rasouli SE, et al. Autoimmune manifestations among 461 patients with monogenic inborn errors of immunity. Pediatr Allergy Immunol (2021) 32(6):1335-48. doi: 10.1111/pai.13510.
6	Hultqvist M, Olofsson P, Holmberg J, Bäckström BT, Tordsson J, Holmdahl R. Enhanced autoimmunity, arthritis, and encephalomyelitis in mice with a reduced oxidative burst due to a mutation in the Ncf1 gene. Proc Natl Acad Sci U S A (2004) 101(34):12646-51. doi: 10.1073/pnas.0403831101.
7	Canna SW, Marsh RA. Pediatric hemophagocytic lymphohistiocytosis. Blood (2020) 135(16):1332-43. doi: 10.1182/blood.2019000936.
8	Lucas CL, Chandra A, Nejentsev S, Condliffe AM, Okkenhaug K. PI3Kδ and primary immunodeficiencies. Nat Rev Immunol (2016) 16(11):702-14. doi: 10.1038/nri.2016.93.
9	Godley LA. DNAJC21: the new kid on the SDS block. Blood (2017) 129(11):1413-14. doi: 10.1182/blood-2017-01-761635.
10	Rice GI, Kasher PR, Forte GM, Mannion NM, Greenwood SM, Szynkiewicz M, et al. Mutations in ADAR1 cause Aicardi-Goutières syndrome associated with a type I interferon signature. Nat Genet (2012) 44(11):1243-8. doi: 10.1038/ng.2414.
11	Biggs CM, Keles S, Chatila TA. DOCK8 deficiency: Insights into pathophysiology, clinical features and management. Clin Immunol (2017) 181:75-82. doi: 10.1016/j.clim.2017.06.003.
12	Cantsilieris S, Nelson BJ, Huddleston J, Baker C, Harshman L, Penewit K, et al. Recurrent structural variation, clustered sites of selection, and disease risk for the complement factor H (CFH) gene family. Proc Natl Acad Sci USA (2018) 115(19):E4433-42. doi: 10.1073/pnas.1717600115.
13	Smieszek SP, Polymeropoulos VM, Xiao C, Polymeropoulos CM, Polymeropoulos MH. Loss-of-function mutations in IFNAR2 in COVID-19 severe infection susceptibility. J Glob Antimicrob Resist (2021) 26:239-40. doi: 10.1016/j.jgar.2021.06.005.
14	Schmidt A, Peters S, Knaus A, Sabir H, Hamsen F, Maj C, et al. TBK1 and TNFRSF13B mutations and an autoinflammatory disease in a child with lethal COVID-19. NPJ Genom Med (2021) 6(1):55. doi: 10.1038/s41525-021-00220-w.
15	Lo SF, Wan L, Huang CM, Lin HC, Chen SY, Liu SC, et al. Genetic polymorphisms of the DNA repair gene UNG are associated with the susceptibility of rheumatoid arthritis. Rheumatol Int (2012) 32(12):3723-7. doi: 10.1007/s00296-011-2185-3.
16	de Jesus AA, Hou Y, Brooks S, Malle L, Biancotto A, Huang Y, et al. Distinct interferon signatures and cytokine patterns define additional systemic autoinflammatory diseases. J Clin Invest (2020) 130(4):1669-82. doi: 10.1172/JCI129301.
17	Flück CE. Update on pathogenesis of primary adrenal insufficiency: beyond steroid enzyme deficiency and autoimmune adrenal destruction. Eur J Endocrinol (2017) 177(3):R99-R111. doi: 10.1530/EJE-17-0128.
18	Mohammed A, Okwor I, Shan L, Onyilagha C, Uzonna JE, Gounni AS. Semaphorin 3E regulates the response of macrophages to lipopolysaccharide-induced systemic inflammation. J Immunol (2020) 204(1):128-36. doi: 10.4049/jimmunol.1801514.
19	El Sissy C, Rosain J, Vieira-Martins P, Bordereau P, Gruber A, Devriese M, et al. Clinical and genetic spectrum of a large cohort with total and sub-total complement deficiencies. Front Immunol (2019) 10:1936. doi: 10.3389/fimmu.2019.01936.
20	Caruso R, Warner N, Inohara N, Núñez G. NOD1 and NOD2: signaling, host defense, and inflammatory disease. Immunity (2014) 41(6):898-908. doi: 10.1016/j.immuni.2014.12.010.
21	Troldborg A, Steffensen R, Trendelenburg M, Hauser T, Winther KG, Hansen AG, et al. Ficolin-3 deficiency is associated with disease and an increased risk of systemic lupus erythematosus. J Clin Immunol (2019) 39(4):421-9. doi: 10.1007/s10875-019-00627-2.
22	Pieczarka C, Andrade FA, Catarino SJ, Lidani KCF, Bavia L, Tizzot R, et al. Ficolin 1 and ficolin 3 polymorphisms and susceptibility to rheumatoid arthritis. Autoimmunity (2020) 53(7):400-7. doi: 10.1080/08916934.2020.1809654.
23	Kenny EF, Raupach B, Abu Abed U, Brinkmann V, Zychlinsky A. Dnase1-deficient mice spontaneously develop a systemic lupus erythematosus-like disease. Eur J Immunol (2019) 49(4):590-9. doi: 10.1002/eji.201847875.
24	Aljohani AH, Al-Mousa H, Arnaout R, Al-Dhekri H, Mohammed R, Alsum Z, et al. Clinical and Immunological Characterization of Combined Immunodeficiency Due to TFRC Mutation in Eight Patients. J Clin Immunol (2020) 40(8):1103-10. doi: 10.1007/s10875-020-0085.
25	Nambu R, Warner N, Mulder DJ, Kotlarz D, McGovern DPB, Cho J, Klein C, et al. Snapper SB, Griffiths AM, Iwama I, Muise AM. A Systematic Review of Monogenic Inflammatory Bowel Disease. Clin Gastroenterol Hepatol (2022) 20(4):e653-e663. doi: 10.1016/j.cgh.2021.03.021.
26	Mathieu AL, Verronese E, Rice GI, Fouyssac F, Bertrand Y, Picard C, Chansel M, et al. PRKDC mutations associated with immunodeficiency, granuloma, and autoimmune regulator-dependent autoimmunity. J Allergy Clin Immunol (2015) 135(6):1578-88. doi: 10.1016/j.jaci.2015.01.040.
27	Alrumayyan N, Slauenwhite D, McAlpine SM, Roberts S, Issekutz TB, Huber AM, et al. Prolidase deficiency, a rare inborn error of immunity, clinical phenotypes, immunological features, and proposed treatments in twins. Allergy Asthma Clin Immunol (2022) 18(1):17. doi: 10.1186/s13223-022-00658-2.
